# Supplementary material for: Digital Cognitive Rehabilitation Platforms for Older Adults in Portugal: A Systematic Review
Source: Int J Environ Res Public Health. 2026 Apr 1;23(4):453. doi: 10.3390/ijerph23040453 (PMC13116986; doi:10.3390/ijerph23040453)
Supplement: Supplementary file 1 [file ijerph-23-00453-s001.zip]

Archive with 1 entries (1 files):
- ijerph-4213225-supplementary.pdf
